# Supplementary material for: ﻿A new species of the genus Separatatus Chen & Wu (Hymenoptera, Braconidae, Alysiinae) from South Korea
Source: Zookeys. 2022 Apr 29;1097:209–16. doi: 10.3897/zookeys.1097.82860 (PMC9848791; doi:10.3897/zookeys.1097.82860)
Supplement: XML Treatment for Separatatus [file zookeys.1097.82860-treatment1.xml]

<!DOCTYPE tp:taxon-treatment
  PUBLIC "-//TaxonX//DTD Taxonomic Treatment Publishing DTD v0 20100105//EN" "tax-treatment-NSO.dtd">
<tp:taxon-treatment xmlns:tp="http://www.plazi.org/taxpub"><tp:treatment-meta><kwd-group><label>Taxon classification</label><kwd>
              <named-content content-type="kingdom">Animalia</named-content>
            </kwd><kwd>
              <named-content content-type="order">Hymenoptera</named-content>
            </kwd><kwd>
              <named-content content-type="family">Braconidae</named-content>
            </kwd></kwd-group><mixed-citation publication-type="journal"><person-group><name><surname>Sohn</surname><given-names>Ju-Hyoeng</given-names></name><name><surname>van Achterberg</surname><given-names>Cornelis</given-names></name><name><surname>Kim</surname><given-names>Sangjin</given-names></name><name><surname>Lim</surname><given-names>Jongok</given-names></name><name><surname>Kim</surname><given-names>Hyojoong</given-names></name></person-group><article-title>﻿A new species of the genus <italic><tp:taxon-name><tp:taxon-name-part taxon-name-part-type="genus" reg="Separatatus">Separatatus</tp:taxon-name-part></tp:taxon-name></italic> Chen &amp; Wu (<tp:taxon-name><tp:taxon-name-part taxon-name-part-type="order">Hymenoptera</tp:taxon-name-part></tp:taxon-name>, <tp:taxon-name><tp:taxon-name-part taxon-name-part-type="family">Braconidae</tp:taxon-name-part></tp:taxon-name>, <tp:taxon-name><tp:taxon-name-part taxon-name-part-type="subfamily">Alysiinae</tp:taxon-name-part></tp:taxon-name>) from South Korea</article-title><source>Zookeys</source><day>29</day><month>04</month><year>2022</year><volume>1097</volume><fpage>209</fpage><lpage>216</lpage><pub-id pub-id-type="doi">10.3897/zookeys.1097.82860</pub-id></mixed-citation></tp:treatment-meta><tp:nomenclature><label>﻿</label><tp:taxon-name>
            <object-id xmlns:xlink="http://www.w3.org/1999/xlink" content-type="arpha" xlink:type="simple">74D68BAB-2E41-519D-8044-501A527E52E7</object-id>
            <tp:taxon-name-part taxon-name-part-type="genus" reg="Separatatus">Separatatus</tp:taxon-name-part>
          </tp:taxon-name><tp:taxon-authority>Chen &amp; Wu, 1994</tp:taxon-authority><tp:nomenclature-citation-list><tp:nomenclature-citation><tp:taxon-name>
                <tp:taxon-name-part taxon-name-part-type="genus" reg="Separatatus">Separatatus</tp:taxon-name-part>
              </tp:taxon-name><comment>Chen &amp; Wu, 1994: 132. Type species: <tp:taxon-name><tp:taxon-name-part taxon-name-part-type="genus" reg="Separatatus">Separatatus</tp:taxon-name-part><tp:taxon-name-part taxon-name-part-type="species" reg="carinatus">carinatus</tp:taxon-name-part></tp:taxon-name> Chen &amp; Wu, 1994.</comment></tp:nomenclature-citation></tp:nomenclature-citation-list></tp:nomenclature><tp:treatment-sec sec-type="diagnosis" id="SECID0EWMAC"><title>Diagnosis.</title><p>Antenna 1.0–1.3 times longer than body; first flagellomere slightly shorter than second (Fig. <xref ref-type="fig" rid="F1">1B</xref>), face with setae (Fig. <xref ref-type="fig" rid="F1">1E</xref>), eye slightly oval and glabrous; clypeus semicircular; labrum long and triangularly shape, mandible with 3–4 teeth or lobes (Fig. <xref ref-type="fig" rid="F1">1J</xref>), fourth ventral tooth (if present) small; maxillary palp with 6 segments; notauli present on anterior third of mesoscutum; medio-posterior depression distinct, round or longitudinal; scutellar sulcus distinct; fore wing (Fig. <xref ref-type="fig" rid="F1">1C</xref>) vein 2-SR slightly bent, vein 2-SR slightly shorter than vein 3-SR; vein 2-SR+M not sclerotized; hind wing vein 1-M longer than vein 1r-m; second tergite rugose, longer than first (Fig. <xref ref-type="fig" rid="F1">1H</xref>); ovipositor sheath slightly shorter than metasoma; tarsal claws slender.</p><fig id="F1" position="float" orientation="portrait"><object-id xmlns:xlink="http://www.w3.org/1999/xlink" content-type="doi" xlink:type="simple">10.3897/zookeys.1097.82860.figure1</object-id><object-id xmlns:xlink="http://www.w3.org/1999/xlink" content-type="arpha" xlink:type="simple">9980AE85-79B3-5856-A7DE-2A6CD793500F</object-id><label>Figure 1.</label><caption><p><italic><tp:taxon-name><tp:taxon-name-part taxon-name-part-type="genus" reg="Separatatus">Separatatus</tp:taxon-name-part><tp:taxon-name-part taxon-name-part-type="species" reg="megagnathus">megagnathus</tp:taxon-name-part></tp:taxon-name></italic> sp. nov., ♀ <bold>A</bold> habitus, lateral view <bold>B</bold> antennae <bold>C</bold> wings <bold>D</bold> head, dorsal view <bold>E</bold> head, front view <bold>F</bold> mesosoma, dorsal view <bold>G</bold> mesosoma, lateral view <bold>H</bold> anterior half of metasoma, dorsal view <bold>I</bold> ovipositor sheath, lateral view <bold>J</bold> mandible, lateral view <bold>K</bold> mandible, antero-lateral view <bold>L</bold> mandible with teeth. Scale bars: 1 mm (<bold>A, C</bold>); 0.5 mm (<bold>B, I</bold>); 0.3 mm (<bold>D–H</bold>); 0.1 mm(<bold>J–L</bold>)</p></caption><graphic xmlns:xlink="http://www.w3.org/1999/xlink" xlink:href="zookeys-1097-209_article-82860__-g001.jpg" position="float" orientation="portrait" xlink:type="simple" id="oo_678659.jpg"><uri content-type="original_file" xlink:type="simple">https://binary.pensoft.net/fig/678659</uri></graphic></fig></tp:treatment-sec><tp:treatment-sec sec-type="biology" id="SECID0EIPAC"><title>Biology.</title><p>Unknown.</p></tp:treatment-sec><tp:treatment-sec sec-type="distribution" id="SECID0ENPAC"><title>Distribution.</title><p>Oriental and Palaearctic region.</p></tp:treatment-sec></tp:taxon-treatment>
