# Supplementary material for: ﻿A new species of the genus Separatatus Chen & Wu (Hymenoptera, Braconidae, Alysiinae) from South Korea
Source: Zookeys. 2022 Apr 29;1097:209–16. doi: 10.3897/zookeys.1097.82860 (PMC9848791; doi:10.3897/zookeys.1097.82860)
Supplement: XML Treatment for Separatatus megagnathus [file zookeys.1097.82860-treatment2.xml]

<!DOCTYPE tp:taxon-treatment
  PUBLIC "-//TaxonX//DTD Taxonomic Treatment Publishing DTD v0 20100105//EN" "tax-treatment-NSO.dtd">
<tp:taxon-treatment xmlns:tp="http://www.plazi.org/taxpub"><tp:treatment-meta><kwd-group><label>Taxon classification</label><kwd>
              <named-content content-type="kingdom">Animalia</named-content>
            </kwd><kwd>
              <named-content content-type="order">Hymenoptera</named-content>
            </kwd><kwd>
              <named-content content-type="family">Braconidae</named-content>
            </kwd></kwd-group><mixed-citation publication-type="journal"><person-group><name><surname>Sohn</surname><given-names>Ju-Hyoeng</given-names></name><name><surname>van Achterberg</surname><given-names>Cornelis</given-names></name><name><surname>Kim</surname><given-names>Sangjin</given-names></name><name><surname>Lim</surname><given-names>Jongok</given-names></name><name><surname>Kim</surname><given-names>Hyojoong</given-names></name></person-group><article-title>﻿A new species of the genus <italic><tp:taxon-name><tp:taxon-name-part taxon-name-part-type="genus" reg="Separatatus">Separatatus</tp:taxon-name-part></tp:taxon-name></italic> Chen &amp; Wu (<tp:taxon-name><tp:taxon-name-part taxon-name-part-type="order">Hymenoptera</tp:taxon-name-part></tp:taxon-name>, <tp:taxon-name><tp:taxon-name-part taxon-name-part-type="family">Braconidae</tp:taxon-name-part></tp:taxon-name>, <tp:taxon-name><tp:taxon-name-part taxon-name-part-type="subfamily">Alysiinae</tp:taxon-name-part></tp:taxon-name>) from South Korea</article-title><source>Zookeys</source><day>29</day><month>04</month><year>2022</year><volume>1097</volume><fpage>209</fpage><lpage>216</lpage><pub-id pub-id-type="doi">10.3897/zookeys.1097.82860</pub-id></mixed-citation></tp:treatment-meta><tp:nomenclature><label>﻿</label><tp:taxon-name>
            <object-id xmlns:xlink="http://www.w3.org/1999/xlink" content-type="arpha" xlink:type="simple">2D3BA588-3BAA-5E5D-94D5-4E38EE1E1F0E</object-id>
            <tp:taxon-name-part taxon-name-part-type="genus" reg="Separatatus">Separatatus</tp:taxon-name-part>
            <tp:taxon-name-part taxon-name-part-type="species" reg="megagnathus">megagnathus</tp:taxon-name-part>
            <object-id xmlns:xlink="http://www.w3.org/1999/xlink" content-type="zoobank" xlink:type="simple">http://zoobank.org/0814AA28-EF2F-4AD8-B33A-5CE461BC36DD</object-id>
          </tp:taxon-name><tp:taxon-authority>Sohn &amp; van Achterberg</tp:taxon-authority><tp:taxon-status xmlns:xlink="http://www.w3.org/1999/xlink" xlink:type="simple">sp. nov.</tp:taxon-status><xref ref-type="fig" rid="F1">Fig. 1A–L</xref></tp:nomenclature><tp:treatment-sec sec-type="type material" id="SECID0ELHAE"><title>Type material.</title><p><bold><italic>Holotype</italic></bold>, ♀ (KNA), <bold>South Korea</bold>, DMZ Botanical Garden, Mandae-ri, Haean-myeon, Yanggu-gun, Gangwon-do, <named-content xmlns:xlink="http://www.w3.org/1999/xlink" content-type="dwc:verbatimCoordinates" xlink:type="simple"><named-content content-type="geo-json" specific-use="{&#34;type&#34;:&#34;Point&#34;,&#34;coordinates&#34;:[128.111278,38.252583]}" id="NCID0E2HAE" xlink:type="simple">38°15'09.3"N,128°06'40.6"E</named-content></named-content>, 20.VI.–4.VII.2017, Shin &amp; Kim leg. GenBank accession number <ext-link xmlns:xlink="http://www.w3.org/1999/xlink" ext-link-type="gen" xlink:href="MZ717197" xlink:type="simple">MZ717197</ext-link>.</p></tp:treatment-sec><tp:treatment-sec sec-type="Comparative diagnosis" id="SECID0EFIAE"><title>Comparative diagnosis.</title><p>The new species belongs to the subgenus <tp:taxon-name><tp:taxon-name-part taxon-name-part-type="genus" reg="Separatatus"/><tp:taxon-name-part taxon-name-part-type="subgenus" reg="Separatatus">Separatatus</tp:taxon-name-part></tp:taxon-name> Chen &amp; Wu (<xref ref-type="bibr" rid="B14">Zhang et al. 2020</xref>). It runs in the key by <xref ref-type="bibr" rid="B12">Yao et al. (2018)</xref> to <italic><tp:taxon-name><tp:taxon-name-part taxon-name-part-type="genus" reg="Separatatus">S.</tp:taxon-name-part><tp:taxon-name-part taxon-name-part-type="species" reg="malaysiae">malaysiae</tp:taxon-name-part></tp:taxon-name></italic> because of the less developed areola of the propodeum and distinctly postfurcal vein m-cu of the fore wing. Both species can be separated as follows:</p><table-wrap content-type="key" position="anchor" orientation="portrait"><table id="TID0EFPAC" rules="all"><tbody><tr><td rowspan="1" colspan="1">1</td><td rowspan="1" colspan="1">Emargination between first and second teeth of mandible absent or nearly so (Fig. <xref ref-type="fig" rid="F1">1L</xref>); medio-posterior depression of mesoscutum elongate and about half as long as mesoscutum medially (Fig. <xref ref-type="fig" rid="F1">1F</xref>); ventral (= fourth) lobe of mandible small (Fig. <xref ref-type="fig" rid="F1">1L</xref>); body black or blackish; precoxal sulcus present anteriorly (Fig. <xref ref-type="fig" rid="F1">1G</xref>); legs partly brown or dark brown (Fig. <xref ref-type="fig" rid="F1">1A</xref>); S. Korea</td><td rowspan="1" colspan="1">
                    <bold><italic><tp:taxon-name><tp:taxon-name-part taxon-name-part-type="genus" reg="Separatatus">S.</tp:taxon-name-part><tp:taxon-name-part taxon-name-part-type="species" reg="megagnathus">megagnathus</tp:taxon-name-part></tp:taxon-name></italic> Sohn &amp; van Achterberg, sp. nov.</bold>
                  </td></tr><tr><td rowspan="1" colspan="1">–</td><td rowspan="1" colspan="1">Incision between first and second teeth of mandible present; medio-posterior depression of mesoscutum round and small; ventral lobe of mandible medium-sized; body reddish brown or yellowish brown; precoxal sulcus absent anteriorly; legs yellow; W. Malaysia</td><td rowspan="1" colspan="1">
                    <bold><italic><tp:taxon-name><tp:taxon-name-part taxon-name-part-type="genus" reg="Separatatus">S.</tp:taxon-name-part><tp:taxon-name-part taxon-name-part-type="species" reg="malaysiae">malaysiae</tp:taxon-name-part></tp:taxon-name></italic> (Fischer, 2006)</bold>
                  </td></tr></tbody></table></table-wrap></tp:treatment-sec><tp:treatment-sec sec-type="description" id="SECID0EWLAE"><title>Description.</title><p>♀: length of body in lateral view 2.5 mm, length of antenna 2.6 mm, and length of fore wing 2.8 mm. <bold><italic>Colour</italic>.</bold> Body entirely dark brown; head in dorsal view entirely black, in anterior view reddish brown, around eye brown, antenna brown, mandible orangish brown and apically dark brown. <bold><italic>Head</italic>.</bold> Head (Fig. <xref ref-type="fig" rid="F1">1D</xref>) width 2.2 times median length in dorsal view. Antenna (Fig. <xref ref-type="fig" rid="F1">1B</xref>) as long as body, 25 segmented. First flagellomere 0.9 times as long as second. Eye slightly oval and glabrous, 1.1 times as long as wide in lateral view. Width of face (Fig. <xref ref-type="fig" rid="F1">1E</xref>) 2.2 times its height from ventral rim of antennal sockets to upper margin of clypeus; face with long setae and smooth. Eye in dorsal view 1.2 times as long as temple. Ocello-ocular line (<abbrev xmlns:xlink="http://www.w3.org/1999/xlink" xlink:title="Ocello-ocular line" id="ABBRID0EQMAE" xlink:type="simple">OOL</abbrev>) 4.2 times longer than diameter of anterior ocellus; <abbrev xmlns:xlink="http://www.w3.org/1999/xlink" xlink:title="Ocello-ocular line" id="ABBRID0EUMAE" xlink:type="simple">OOL</abbrev>:antero-posterior ocellar line (<abbrev xmlns:xlink="http://www.w3.org/1999/xlink" xlink:title="antero-posterior ocellar line" id="ABBRID0EYMAE" xlink:type="simple">AOL</abbrev>):postero-ocellar line (<abbrev xmlns:xlink="http://www.w3.org/1999/xlink" xlink:title="postero-ocellar line" id="ABBRID0E3MAE" xlink:type="simple">POL</abbrev>) = 19:6:8. Vertex smooth and polish with groove. Mandible (Fig. <xref ref-type="fig" rid="F1">1J</xref>) with four teeth and setae; dorsal tooth large and lobe-shaped, small incision between first and second teeth; ventral (fourth) tooth lobe-shaped, middle of tooth curved down; second tooth relatively narrow and sharp with dark brown tip and separated from first tooth by incision in lateral view (Fig. <xref ref-type="fig" rid="F1">1L</xref>). Medial length of mandible 1.5 times its maximum width. Labrum 3.2 times longer than wide. Maxillary palp 0.7 times longer than mesosoma. <bold><italic>Mesosoma</italic>.</bold> Mesosoma (Fig. <xref ref-type="fig" rid="F1">1G</xref>) 1.8 times longer than wide in dorsal view and 1.4 times its height in lateral view; notauli crenulated, not reaching medio-posterior depression; medio-posterior depression distinctly elongated, half as long as mesoscutum medially; scutellar sulcus with two carinae; in lateral view mesopleuron smooth and shiny, precoxal sulcus (Fig. <xref ref-type="fig" rid="F1">1F</xref>) distinct but absent posteriorly and with 11 crenulae; metapleuron distinctly rugose and with long setae. Propodeum largely smooth, its median carina medium-sized, connected to irregular transverse carina (Fig. <xref ref-type="fig" rid="F1">1F</xref>); posterior areola incomplete; in lateral view propodeum curved dorsally, with submedian corner. <bold><italic>Wings</italic>.</bold> Fore wing (Fig. <xref ref-type="fig" rid="F1">1C</xref>) 2.3 times longer than wide; pterostigma long and rather broad, 3.8 times longer than wide; base of vein 1-R1 narrow; vein r of fore wing 5.0 times longer than wide, 0.6 times width of pterostigma and arising from its basal 0.6; vein 1-M and vein 1-SR+M slightly bent; vein 2-SR+M and r-m not sclerotized; vein r-m inclivous; vein 2-SR:vein r:vein 3-SR = 10:3:11; first subdiscal cell of fore wing 2.5 times longer than wide medially; vein m-cu distinctly postfurcal. Hind wing 4.1 times longer than wide; vein M+CU slightly bent; vein M+CU:1-M:1r-m = 11:6:3. <bold><italic>Legs</italic>.</bold> Hind coxa smooth and 1.1 times longer than trochanter; hind femur 0.8 times as long as hind tibia and 7.1 times longer than wide; hind tibia as long as hind tarsus. <bold><italic>Metasoma</italic>.</bold> First tergite widened posteriorly, striate and narrow, 0.8 times longer than its apical width; first tergite 0.6 times longer than second. Setose part of ovipositor sheath (Fig. <xref ref-type="fig" rid="F1">1I</xref>) 0.8 times longer than mesosoma, as long as hind tibia and with long setae. <bold>Male.</bold> Unknown.</p></tp:treatment-sec><tp:treatment-sec sec-type="distribution" id="SECID0EOOAE"><title>Distribution.</title><p>South Korea.</p></tp:treatment-sec><tp:treatment-sec sec-type="etymology" id="SECID0ETOAE"><title>Etymology.</title><p>From “megas” (Greek for large) and “gnathos” (Greek for jaw) because of the large mandible.</p></tp:treatment-sec><tp:treatment-sec><!--Section generated to contain objects referenced in tp:taxon-treatment.--><fig id="F1" position="float" orientation="portrait"><object-id xmlns:xlink="http://www.w3.org/1999/xlink" content-type="doi" xlink:type="simple">10.3897/zookeys.1097.82860.figure1</object-id><object-id xmlns:xlink="http://www.w3.org/1999/xlink" content-type="arpha" xlink:type="simple">9980AE85-79B3-5856-A7DE-2A6CD793500F</object-id><label>Figure 1.</label><caption><p><italic><tp:taxon-name><tp:taxon-name-part taxon-name-part-type="genus" reg="Separatatus">Separatatus</tp:taxon-name-part><tp:taxon-name-part taxon-name-part-type="species" reg="megagnathus">megagnathus</tp:taxon-name-part></tp:taxon-name></italic> sp. nov., ♀ <bold>A</bold> habitus, lateral view <bold>B</bold> antennae <bold>C</bold> wings <bold>D</bold> head, dorsal view <bold>E</bold> head, front view <bold>F</bold> mesosoma, dorsal view <bold>G</bold> mesosoma, lateral view <bold>H</bold> anterior half of metasoma, dorsal view <bold>I</bold> ovipositor sheath, lateral view <bold>J</bold> mandible, lateral view <bold>K</bold> mandible, antero-lateral view <bold>L</bold> mandible with teeth. Scale bars: 1 mm (<bold>A, C</bold>); 0.5 mm (<bold>B, I</bold>); 0.3 mm (<bold>D–H</bold>); 0.1 mm(<bold>J–L</bold>)</p></caption><graphic xmlns:xlink="http://www.w3.org/1999/xlink" xlink:href="zookeys-1097-209_article-82860__-g001.jpg" position="float" orientation="portrait" xlink:type="simple" id="oo_678659.jpg"><uri content-type="original_file" xlink:type="simple">https://binary.pensoft.net/fig/678659</uri></graphic></fig></tp:treatment-sec><ref-list><ref id="B14"><mixed-citation xmlns:xlink="http://www.w3.org/1999/xlink" xlink:type="simple"><person-group><name name-style="western"><surname>Zhang</surname><given-names>R-N</given-names></name><name name-style="western"><surname>van Achterberg</surname><given-names>C</given-names></name><name name-style="western"><surname>Tian</surname><given-names>X-X</given-names></name><name name-style="western"><surname>Tan</surname><given-names>J-L</given-names></name></person-group> (<year>2020</year>) <article-title>Review of the Bobekia-group (<tp:taxon-name><tp:taxon-name-part taxon-name-part-type="family">Braconidae</tp:taxon-name-part></tp:taxon-name>, <tp:taxon-name><tp:taxon-name-part taxon-name-part-type="subfamily">Alysiinae</tp:taxon-name-part></tp:taxon-name>, <tp:taxon-name><tp:taxon-name-part taxon-name-part-type="tribe">Alysiini</tp:taxon-name-part></tp:taxon-name>), with description of a new genus and a new subgenus.</article-title><source>ZooKeys</source><volume>926</volume>: <fpage>25</fpage>–<lpage>51</lpage>. <ext-link xlink:href="10.3897/zookeys.926.47270" ext-link-type="doi" xlink:type="simple">https://doi.org/10.3897/zookeys.926.47270</ext-link></mixed-citation></ref><ref id="B12"><mixed-citation xmlns:xlink="http://www.w3.org/1999/xlink" xlink:type="simple"><person-group><name name-style="western"><surname>Yao</surname><given-names>J-L</given-names></name><name name-style="western"><surname>van Achterberg</surname><given-names>C</given-names></name><name name-style="western"><surname>Sharkey</surname><given-names>M-J</given-names></name><name name-style="western"><surname>Chen</surname><given-names>J-H</given-names></name></person-group> (<year>2018</year>) <article-title><italic><tp:taxon-name><tp:taxon-name-part taxon-name-part-type="genus">Separatatus</tp:taxon-name-part></tp:taxon-name></italic> Chen &amp; Wu (<tp:taxon-name><tp:taxon-name-part taxon-name-part-type="order">Hymenoptera</tp:taxon-name-part></tp:taxon-name>: <tp:taxon-name><tp:taxon-name-part taxon-name-part-type="family">Braconidae</tp:taxon-name-part></tp:taxon-name>: <tp:taxon-name><tp:taxon-name-part taxon-name-part-type="subfamily">Alysiinae</tp:taxon-name-part></tp:taxon-name>) newly recorded from Thailand, with description of one new species and one new combination.</article-title><source>Zootaxa</source><volume>4433</volume>(<issue>1</issue>): <fpage>187</fpage>–<lpage>194</lpage>. <ext-link xlink:href="10.11646/zootaxa.4433.1.12" ext-link-type="doi" xlink:type="simple">https://doi.org/10.11646/zootaxa.4433.1.12</ext-link></mixed-citation></ref></ref-list></tp:taxon-treatment>
